# Supplementary material for: Genome-Wide Analysis of the MADS-Box Gene Family in Hibiscus syriacus and Their Role in Floral Organ Development
Source: Int J Mol Sci. 2023 Dec 28;25(1):406. doi: 10.3390/ijms25010406 (PMC10779063; doi:10.3390/ijms25010406)
Supplement: Supplementary file 1 [file ijms-25-00406-s001.zip]

Archive with 2 entries (2 files):
- Supplement Figure S1.pdf
- Supplement Table S1.pdf
